# Supplementary material for: In Vitro Analysis of Biological Activity of Circulating Cell-Free DNA Isolated from Blood Plasma of Schizophrenic Patients and Healthy Controls—Part 2: Adaptive Response
Source: Genes (Basel). 2022 Dec 4;13(12):2283. doi: 10.3390/genes13122283 (PMC9777734; doi:10.3390/genes13122283)
Supplement: Supplementary file 1 [file genes-13-02283-s001.zip]

Archive with 1 entries (1 files):
- genes-2050806-supplementary.pdf
